# Supplementary material for: Effect of the Preparation Conditions on the Catalytic Properties of CoPt for Highly Efficient 4-Nitrophenol Reduction
Source: Materials (Basel). 2022 Sep 8;15(18):6250. doi: 10.3390/ma15186250 (PMC9501049; doi:10.3390/ma15186250)
Supplement: Supplementary file 1 [file materials-15-06250-s001.zip]

Archive with 1 entries (1 files):
- materials-1805722-supplementary.pdf
